# Supplementary material for: Multilocus sequence typing: genetic diversity in Trypanosoma cruzi I (TcI) isolates from Brazilian didelphids
Source: Parasit Vectors. 2018 Feb 22;11:107. doi: 10.1186/s13071-018-2696-9 (PMC5824584; doi:10.1186/s13071-018-2696-9)
Supplement: Supplementary file 3 — Table S1 SNP data showing putative donor and recipient isolates for METIII. Sequences containing heterozygous SNPs (R) and putative homozygous donor (D) genotypes. (XLSX 12 kb) [file 13071_2018_2696_MOESM3_ESM.xlsx]

## Sheet: Sheet1
Additional file 3: Table S1. SNP data showing putative donor and recipient isolates for METIII. Sequences containing heterozygous SNP’s (R) and putative homozygous donors (D)
Strain	1	2	3	4	5	6	7
c8 Bolivia T. infestans	G	T	T	T	T	C	C
PI Carajas/Brasil D. marsupialis	G	T	T	T	T	C	C
PII Carajas/Brasil triatomino	G	K	T	T	Y	C	C
SAXP18 Peru D. marsupialis	G	T	T	T	T	C	C
9210601 Georgia/USA D. marsupialis	G	K	T	T	T	C	T
b187 tcI Para/Brasil D. marsupialis	G	T	T	T	T	C	C
10171 CA	G	G	T	T	T	C	C
10272 AM	A	T	T	T	T	C	C
10290 AM	A	G	T	T	T	C	C
11639 CA	G	G	T	T	T	C	C
D 12625 AM	G	T	T	T	T	C	C
R 12640 AM	G	T	T	T	T	C	C/T
12667 AM	A	G	T	W	T	C	C
R 12668 AM	G	T	T	T	T	C	T
3510 CA	G	T	T	T	T	C	C
5574 CE	G	T	T	T	T	C	C
6716 AM	G	T	T	T	T	Y	C
6737 AM	G	T	T	T	T	C	C
6812 CA	G	T	T	T	T	C	C
6813 CA	G	T	T	T	T	C	C
6824 CA	G	G	T	T	T	C	C
762 MA	G	T	T	T	T	C	C
8552 CE	G	G	T	T	T	C	C
8622 CA	G	T	T	T	T	C	C
8648 CA	G	T	T	T	T	C	C
9149 CE	A	G	T	T	T	C	C
9425 CE	A	G	T	T	T	C	C
D7 MA	A	G	T	T	T	C	C
G05 MA	G	T	T	T	T	C	C
G15 MA	G	T	T	T	T	C	C
G41 MA	A	G	T	T	T	C	C
G45 MA	A	G	Y	T	T	C	Y
M1 CA	G	G	T	T	T	C	C
M3 CA	G	T	T	T	T	C	C
