# Supplementary material for: Multilocus sequence typing: genetic diversity in Trypanosoma cruzi I (TcI) isolates from Brazilian didelphids
Source: Parasit Vectors. 2018 Feb 22;11:107. doi: 10.1186/s13071-018-2696-9 (PMC5824584; doi:10.1186/s13071-018-2696-9)
Supplement: Supplementary file 4 — Table S2 SNP data showing putative donor and recipient isolates for LYT1. Sequences containing heterozygous SNPs (R) and putative homozygous donor (D) genotypes. (XLSX 8 kb) [file 13071_2018_2696_MOESM4_ESM.xlsx]

## Sheet: Sheet1
Additional file 4: Table S2. SNP data showing putative donor and recipient isolates for LYT1. Sequences containing heterozygous SNP’s (R) and putative homozygous donors (D). The first four sequences are reference sequences.
Strain	1	2	3	4	5	6	7	8	9	10	11	12	13	14	15	16	17
PI Carajas/Brasil D. marsupialis	C	G	A	A	C	C	A	A	A	T	G	C	A	C	C	A	G
PII Carajas/Brasil triatomino	C	G	A	A	C	C	A	A	A	T	G	Y	A	C	C	A	R
92101601 Georgia/USA D. marsupialis	C	G	T	A	C	C	A	A	A	T	R	C	A	C	C	A	G
B187 Para/Brasil D. marsupialis	C	G	A	A	C	C	A	A	A	T	G	T	A	C	C	A	A
10171 CA	T	G	A	T	C	C	A	A	A	T	G	C	A	C	C	A	A
10272 AM	C	G	A	A	C	C	A	A	A	T	G	C	A	C	C	A	A
10290 AM	C	G	A	A	C	C	A	A	A	T	G	C	A	T	C	A	G
11639 CA	T	G	A	A	T	C	A	A	A	T	G	C	A	C	T	A	A
12625 AM	C	G	A	A	C	C	A	A	A	T	G	C	A	C	C	A	A
12640 AM	C	G	A	A	C	C	A	A	A	T	G	T	A	C	C	A	A
12667 AM	C	G	A	A	C	C	A	A	A	T	G	C	A	C	C	A	A
12668 AM	C	G	A	A	C	C	A	A	A	T	G	C	A	C	C	A	A
3510 CA	T	G	A	A	T	C	A	A	A	T	G	C	A	C	T	A	A
5574 CE	C	G	A	A	C	C	A	A	A	T	G	T	A	C	C	A	A
D 6716 AM	C	G	A	A	C	C	A	A	A	T	G	T	A	C	C	A	G
D 6737 AM	C	G	A	A	C	C	A	A	A	T	G	C	A	C	C	A	G
6812 CA	T	G	A	A	T	C	A	A	A	T	G	C	A	C	T	A	A
6813 CA	T	G	A	A	T	C	A	A	A	T	G	C	A	C	T	A	A
6824 CA	T	G	A	A	T	C	A	A	A	T	G	C	A	C	T	A	A
762 MA	C	G	A	A	C	C	A	A	A	T	G	T	A	C	C	A	A
D 8552 CE	C	G	A	A	C	C	A	A	A	C	G	C	A	C	C	A	A
8622 CA	T	G	A	A	T	C	A	A	A	T	G	C	A	C	Y	A	R
8648 CA	T	G	A	A	T	C	A	A	A	T	G	C	A	C	T	A	A
R 9149 CE	C	G	A	A	C	C	A	A	A	T/C	G	C	A	C	C	A	A
D 9425 CE	C	G	A	A	C	C	A	A	A	T	G	C	A	C	C	A	A
R D7 MA	C	G	A	A	C	C	A	A	A	T	G	T/C	A	C	C	A	G
G05 MA	C	G	A	A	C	C	A	A	A	T	G	T	A	C	C	A	A
G15 MA	C	G	A	A	C	C	A	A	A	T	G	T	A	C	C	A	A
G41 MA	C	G	A	A	C	C	A	A	A	T	G	C	A	C	C	A	A
G45 MA	C	A	A	A	C	C	A	A	A	T	G	C	A	C	C	A	G
M1 CA	T	G	A	A	T	C	A	A	A	T	G	C	A	C	C	G	A
M3 CA	T	G	A	A	T	C	A	A	A	T	G	C	A	C	T	A	A
